# Supplementary material for: Nuclear Anxiety Amid the Russian-Ukrainian War 2022 (RUW-22): Descriptive Cross-Sectional Study
Source: Int J Environ Res Public Health. 2023 Feb 17;20(4):3551. doi: 10.3390/ijerph20043551 (PMC9962827; doi:10.3390/ijerph20043551)
Supplement: Supplementary file 1 [file ijerph-20-03551-s001.zip]

Archive with 1 entries (1 files):
- ijerph-2118877-supplementary.pdf
